# Supplementary material for: An overview of the toxic effect of potential human carcinogen Microcystin-LR on testis
Source: Toxicol Rep. 2015 Jan 27;2:289–96. doi: 10.1016/j.toxrep.2015.01.008 (PMC5598424; doi:10.1016/j.toxrep.2015.01.008)
Supplement: Transparency document [file mmc1.zip]

Archive with 9 entries (6 files):
- mmc1/
- mmc1/MB Disclosure of Potential Conflicts of Interest.pdf
- __MACOSX/
- __MACOSX/mmc1/
- __MACOSX/mmc1/._MB Disclosure of Potential Conflicts of Interest.pdf
- mmc1/RKK Disclosure of Potential Conflicts of Interest.pdf
- __MACOSX/mmc1/._RKK Disclosure of Potential Conflicts of Interest.pdf
- mmc1/YL Disclosure of Potential Conflicts of Interest.pdf
- __MACOSX/mmc1/._YL Disclosure of Potential Conflicts of Interest.pdf
